# Supplementary material for: Upregulation of the heterogeneous nuclear ribonucleoprotein hnRNPA1 is an independent predictor of early biochemical recurrence in TMPRSS2:ERG fusion-negative prostate cancers
Source: Virchows Arch. 2020 May 16;477(5):625–36. doi: 10.1007/s00428-020-02834-4 (PMC7581599; doi:10.1007/s00428-020-02834-4)
Supplement: Supplementary file 1 — (XLSX 11 kb) [file 428_2020_2834_MOESM1_ESM.xlsx]

## Sheet: Sheet2
	Supplementary Table 1
	hnRNPA1 staining and prostate cancer phenotype in the subset of ERG-negative cancers
				hnRNPA IHC results
			n evaluable	negative (%)	weak (%)	moderate (%)	strong (%)	p value
	All cancers		6206	9.8	23	44.9	22.3
	Tumor stage	pT2	4165	11	24.8	43.2	21	<0.0001
		pT3a	1204	8.8	22.5	46.4	22.3
		pT3b-4	811	4.9	14.4	51.3	29.3
	Gleason grade	≤3+3	1136	16.5	27.8	33.2	22.5	<0.0001
		3+4	3241	10.1	24.8	44.3	20.8
		3+4 Tert.5	311	6.1	22.2	54.3	17.4
		4+3	658	6.7	17.5	49.4	26.4
		4+3 Tert.5	427	3.5	14.5	55	26.9
		≥4+4	393	3.3	14	58	24.7
	Quantitative Gleason	3+4 ≤5%	841	12.8	24.6	42.3	20.2	<0.0001
		3+4 6-10%	823	10.6	26.1	43.6	19.7
		3+4 11-20%	693	9.1	23.7	47	20.2
		3+4 21-30%	363	8.5	25.6	43.5	22.3
		3+4 31-49%	307	9.4	18.2	46.9	25.4
		4+3 50-60%	261	6.1	22.2	54.3	17.4
		4+3 61-80%	232	6.9	18.8	51.3	23
		4+3 >80%	74	6.5	17.7	51.3	24.6
	Lymph node metastasis	N0	3790	8.7	21.8	47.7	21.8	<0.0001
		N+	410	4.6	13.2	53.7	28.5
	Preop. PSA level (ng/ml)	<4	637	7.2	18.4	44.3	30.1	<0.0001
		4-10	3608	9.8	23.6	44.2	22.4
		11-20	1428	11.3	22.8	46.4	19.5
		>20	502	9.2	25.3	46.6	18.9
	Surgical margin	negative	4952	9.9	23.8	44.2	22.2	0.0211
		positive	1231	9.4	20	47.9	22.7
