# Supplementary material for: Upregulation of the heterogeneous nuclear ribonucleoprotein hnRNPA1 is an independent predictor of early biochemical recurrence in TMPRSS2:ERG fusion-negative prostate cancers
Source: Virchows Arch. 2020 May 16;477(5):625–36. doi: 10.1007/s00428-020-02834-4 (PMC7581599; doi:10.1007/s00428-020-02834-4)
Supplement: Supplementary file 2 — (XLSX 11 kb) [file 428_2020_2834_MOESM2_ESM.xlsx]

## Sheet: Sheet1
Supplementary Table 2
hnRNPA1 staining and prostate cancer phenotype in the subset of ERG-positive cancers
			hnRNPA1 IHC results
		n evaluable	negative (%)	weak (%)	moderate (%)	strong (%)	p value
All cancers		5050	0.8	6.7	50.5	42
Tumor stage	pT2	2883	0.9	8.1	48.3	42.7	<0.0001
	pT3a	1362	1	4.1	52.6	42.4
	pT3b-4	782	0.3	5.8	54.7	39.3
Gleason grade	≤3+3	950	1.3	11.1	43.8	43.9	<0.0001
	3+4	2735	0.8	6.1	49.8	43.3
	3+4 Tert.5	193	0.5	6.2	61.1	32.1
	4+3	517	0.4	4.3	53.2	42.2
	4+3 Tert.5	355	0.3	3.4	61.7	34.6
	≥4+4	245	0.8	5.7	56.7	36.7
Quantitative Gleason	3+4 ≤5%	663	1.2	7.2	48.3	43.3	<0.0001
	3+4 6-10%	669	0.9	7	48.3	43.8
	3+4 11-20%	603	1	5.5	53.1	40.5
	3+4 21-30%	323	0	5.6	49.8	44.6
	3+4 31-49%	244	0.4	4.9	49.6	45.1
	4+3 50-60%	222	0.5	6.2	61.1	32.1
	4+3 61-80%	177	0	2.7	52.3	45
	4+3 >80%	35	0.6	5.6	55.9	37.9
Lymph node metastasis	N0	2951	0.6	5	51.9	42.5	0.0192
	N+	444	0.5	6.3	58.3	34.9
Preop. PSA level (ng/ml)	<4	672	0.3	5.8	49.9	44	0.0053
	4-10	3004	0.8	6.6	49	43.6
	11-20	979	1	7.2	53	38.8
	>20	351	1.1	7.4	58.1	33.3
Surgical margin	negative	3895	0.7	6.6	50.6	42	0.7741
	positive	1133	1.1	6.6	50	42.4
