# Supplementary material for: Upregulation of the heterogeneous nuclear ribonucleoprotein hnRNPA1 is an independent predictor of early biochemical recurrence in TMPRSS2:ERG fusion-negative prostate cancers
Source: Virchows Arch. 2020 May 16;477(5):625–36. doi: 10.1007/s00428-020-02834-4 (PMC7581599; doi:10.1007/s00428-020-02834-4)
Supplement: Supplementary file 3 — (XLSX 10 kb) [file 428_2020_2834_MOESM3_ESM.xlsx]

## Sheet: Sheet2
Supplementary Table 3
Relationship between hnRPA1 staining and the tumor cell proliferation index (Ki67 LI) in
all cancers and I subsets of tumors with identical Gleason grade
ki67	Marker	n=	Ki67 LI (mean)
All p<0.0001	negative	462	1.06±0.12
	weak	1110	2.21±0.08
	moderate	2703	2.95±0.05
	strong	2024	3.15±0.06
pGleason ≤3+3 p<0.0001	negative	157	0.89±0.16
	weak	281	1.79±0.12
	moderate	488	2.29±0.09
	strong	441	2.61±0.09
pGleason 3+4 p<0.0001	negative	232	1.06±0.15
	weak	593	2.07±0.09
	moderate	1502	2.71±0.06
	strong	1155	3.08±0.07
pGleason 3+4 Tert.5 p=0.0233	negative	11	1.09±0.75
	weak	44	3.09±0.37
	moderate	129	3.48±0.22
	strong	59	3.2±0.32
pGleason 4+3 p<0.0001	negative	34	1.21±0.56
	weak	97	2.65±0.33
	moderate	297	3.51±0.19
	strong	190	3.79±0.24
pGleason 4+3 Tert.5 p=0.2655	negative	16	2.19±0.96
	weak	47	4.04±0.56
	moderate	155	4.14±0.31
	strong	97	3.78±0.39
pGleason ≥4+4 p=0.0035	negative	12	1.5±1.24
	weak	48	2.98±0.62
	moderate	131	4.95±0.37
	strong	79	4.86±0.48
PTEN norm p<0.0001	negative	147	1.48±0.22
	weak	588	2.49±0.11
	moderate	1447	3.15±0.07
	strong	1045	3.27±0.08
PTEN del p=0.0350	negative	5	1.2±1.32
	weak	67	3.45±0.36
	moderate	342	3.46±0.16
	strong	297	3.97±0.17
